# Supplementary material for: Dichotomy in the NRT Gene Families of Dicots and Grass Species
Source: PLoS One. 2010 Dec 6;5(12):e15289. doi: 10.1371/journal.pone.0015289 (PMC2997785; doi:10.1371/journal.pone.0015289)
Supplement: Table S2 — Comparison of the NRT2 gene intron and exon numbers for dicots and grasses. Gene identifiers and exon and intron numbers are provided for the dicots Arabidopsis thaliana, Populus trichocarpa, Manihot esculenta, Ricinus communis and Vitis vinifera; and for the grasses Oryza sativa, Zea mays, Sorghum bicolor and Brachypodium distachyon. (XLS) [file pone.0015289.s009.xls]

## Sheet: TableS2
Table S2: Comparison of the NRT2 gene intron and exon numbers for dicots and grasses.
DICOTS
Arabidopsis thaliana			Populus trichocarpa			Manihot esculenta			Ricinus communis			Vitis vinifera
Symbol	TAIR ID	Exon_Intron	Symbol	JGI ID	Exon_Intron	Symbol	ID	Exon_intron	Symbol	ID	Exon_Intron	Symbol	ID	Exon_Intron
AtNRT2.1	AT1G08090	3_2	PtNRT2.4A	POPTR_0009s01410.1	3_2	MeNRT2.1	cassava26760.m1	3_2	RcNRT2.1	29589.m001223	3_2	VvNRT2.5	GSVIVT00002765001	2_1
AtNRT2.2	AT1G08100	3_2	PtNRT2.4B	POPTR_0143s00200.1	3_2	MeNRT2.2	cassava28535.m1	3_2	RcNRT2.2	29589.m001224	3_2
AtNRT2.3	AT5G60780	3_2	PtNRT2.4C	POPTR_0009s01420.1	3_2	MeNRT2.3	cassava28536.m1	2_1	RcNRT2.3	29589.m001225	3_2
AtNRT2.4	AT5G60770	4_3	PtNRT2.5A	POPTR_0015s09290.1	2_1	MeNRT2.4	cassava28538.m1	2_1	RcNRT2.4	30078.m002302	3_2
AtNRT2.6	AT3G45060	2_1	PtNRT2.5B	POPTR_0015s09310.1	2_1	MeNRT2.5	cassava41606.m1	2_1	RcNRT2.5	27504.m000614	2_1
AtNRT2.5	AT1G12940	3_2
AtNRT2.7	AT5G14570	2_1
GRASSES
Oryza sativa			Zea mays			Sorghum bicolor			Brachypodium distachyon
Symbol	MSU ID	Exon_Intron	Symbol	Maizesequences.orgID	Exon_Intron	Symbol	JGI ID	Exon_Intron	Symbol	Brachypodium.orgID	Exon_Intron
OsNRT2.1	LOC_Os02g02190.1	1_0	ZmNRT2.1	GRMZM2G010280_T01	1_0	SbNRT2.1	Sb04g001000.1	1_0	BdNRT2.1	Bradi3g01270.1	1_0
OsNRT2.2	LOC_Os02g02170.1	1_0	ZmNRT2.2	GRMZM2G010251_T01	1_0	SbNRT2.2	Sb04g000990.1	1_0	BdNRT2.2	Bradi3g01250.1	1_0
OsNRT2.5	LOC_Os01g50820.1	1_0	ZmNRT2.3	GRMZM2G163866_T01	1_0	SbNRT2.3	Sb04g000970.1	1_0	BdNRT2.3	Bradi3g01280.1	1_0
			ZmNRT2.5	GRMZM2G455124_T01	1_0	SbNRT2.5	Sb03g032310.1	1_0	BdNRT2.4	Bradi3g01290.1	1_0
									BdNRT2.5	Bradi2g47640.1	1_0
Gene identifiers and exon and intron numbers are provided for the dicots Arabidopsis thaliana, Populus trichocarpa, Manihot esculenta, Ricinus communis and Vitis vinifera; and for the grasses Oryza sativa, Zea mays, Sorghum bicolor and Brachypodium distachyon.
