# Supplementary material for: Dichotomy in the NRT Gene Families of Dicots and Grass Species
Source: PLoS One. 2010 Dec 6;5(12):e15289. doi: 10.1371/journal.pone.0015289 (PMC2997785; doi:10.1371/journal.pone.0015289)
Supplement: Table S3 — Web addresses for the genome databases searched during this study including Arabidopsis thaliana , Brachypodium distachyon , Oryza sativa , Populus trichocarpa , Sorghum bicolor and Zea mays . (XLS) [file pone.0015289.s010.xls]

## Sheet: TableS3
Table S3: Web addresses for the genome databases searched during this study including Arabidopsis thaliana, Brachypodium distachyon, Oryza sativa, Populus trichocarpa, Sorghum bicolor and Zea mays.
Species name	File name	Download site	Download date
Arabidopsis thaliana	TAIR9_pep_20090619.fasta	ftp://ftp.arabidopsis.org/home/tair/Sequences/blast_datasets/TAIR9_blastsets/	2010-03-01
Brachypodium distachyon	Bradi_1.0.pep.fa	http://files.brachypodium.org/Annotation/	2010-03-01
Oryza sativa	all.pep	ftp://ftp.plantbiology.msu.edu/pub/data/Eukaryotic_Projects/o_sativa/annotation_dbs/pseudomolecules/version_6.1/all.dir/	2010-03-01
Populus trichocarpa	Populus.trichocarpa.v2.0.peptide.fa	ftp://ftp.jgi-psf.org/pub/JGI_data/phytozome/v5.0/Ptrichocarpa/annotation/	2010-03-01
Sorghum bicolor	Sbi1.4.pep.fa	ftp://ftp.jgi-psf.org/pub/JGI_data/phytozome/v5.0/Sbicolor/annotation/Sbi1.4/	2010-03-01
Zea mays	ZmB73_4a.53_working_translations.fasta	http://ftp.maizesequence.org/current/working-set/	2010-03-01
